# Supplementary material for: On the Track of New Endoscopic Alternatives for the Treatment of Selected Gastric GISTs—A Pilot Study
Source: Medicina (Kaunas). 2021 Jun 16;57(6):625. doi: 10.3390/medicina57060625 (PMC8234534; doi:10.3390/medicina57060625)
Supplement: Supplementary file 1 [file medicina-57-00625-s001.zip]

Archive with 1 entries (1 files):
- medicina-1216653-supplementary.pdf
